# Supplementary material for: An Evaluation of Rare Cancer Policies in Europe: A Survey Among Healthcare Providers
Source: Cancers (Basel). 2025 Jan 7;17(2):164. doi: 10.3390/cancers17020164 (PMC11764363; doi:10.3390/cancers17020164)
Supplement: Supplementary file 1 [file cancers-17-00164-s001.zip]

Archive with 4 entries (4 files):
- S1.pdf
- S2.pdf
- Supplement Table S1.pdf
- Supplement Table S2.pdf
